# Supplementary material for: Limited similarity in microbial composition among coral reef fishes from the Great Barrier Reef, Australia
Source: FEMS Microbiol Ecol. 2025 Feb 6;101(3):fiaf016. doi: 10.1093/femsec/fiaf016 (PMC11879539; doi:10.1093/femsec/fiaf016)
Supplement: fiaf016_Supplemental_Files [file fiaf016_supplemental_files.zip]

Archive with 7 entries (7 files):
- Costa.Figure S1.pdf
- Costa.Figure S2.pdf
- Costa.Figure S3.tif
- Costa.Supplementary Material.docx
- Costa.Table S1.xlsx
- Costa.Table S2.xlsx
- Costa.Table S3.xlsx
