# Supplementary material for: Limited similarity in microbial composition among coral reef fishes from the Great Barrier Reef, Australia
Source: FEMS Microbiol Ecol. 2025 Feb 6;101(3):fiaf016. doi: 10.1093/femsec/fiaf016 (PMC11879539; doi:10.1093/femsec/fiaf016)
Supplement: fiaf016_Supplemental_Files [file fiaf016_supplemental_files.zip › Costa.Table S1.xlsx]

## Sheet: Costa.Table S1
Superkingdom	Phylum	LI10_results.ccm.csv	LI11_results.ccm.csv	LI12_results.ccm.csv	LI13_results.ccm.csv	LI14_results.ccm.csv	LI15_results.ccm.csv	LI16_results.ccm.csv	LI17_results.ccm.csv	LI18_results.ccm.csv	LI19_results.ccm.csv	LI1_results.ccm.csv	LI20_results.ccm.csv	LI21_results.ccm.csv	LI22_results.ccm.csv	LI23_results.ccm.csv	LI24_results.ccm.csv	LI25_results.ccm.csv	LI26_results.ccm.csv	LI27_results.ccm.csv	LI28_results.ccm.csv	LI29_results.ccm.csv	LI2_results.ccm.csv	LI30_results.ccm.csv	LI31_results.ccm.csv	LI32_results.ccm.csv	LI33_results.ccm.csv	LI34_results.ccm.csv	LI35_results.ccm.csv	LI36_results.ccm.csv	LI37_results.ccm.csv	LI38_results.ccm.csv	LI39_results.ccm.csv	LI3_results.ccm.csv	LI40_results.ccm.csv	LI41_results.ccm.csv	LI42_results.ccm.csv	LI43_results.ccm.csv	LI44_results.ccm.csv	LI45_results.ccm.csv	LI46_results.ccm.csv	LI47_results.ccm.csv	LI48_results.ccm.csv	LI49_results.ccm.csv	LI4_results.ccm.csv	LI50_results.ccm.csv	LI51_results.ccm.csv	LI52_results.ccm.csv	LI53_results.ccm.csv
Bacteria	Acidobacteria	0	0	0	0	0	0	0	0	0	0	0	0	0	0	0	0	0	0	0	0	0	0	0	0	0	0	0	0	0	0	0	0	0	0	0	0	0	0	0	0	0	0	0	0	0	0	0	0
Bacteria	Actinobacteria	0	0.94	0	0	0	0	0	0	0.82	5.03	0	0	0	0	1.43	0	1.93	0	0	0	0	0	0	0	0	1.27	0	0	0	0	0.8	0	0	0	0	0.84	0	0	0	0	0	0	0	0.59	0	0	0	0
Bacteria	Bacteroidetes	0	0	0	0	0	1.53	0	0	0	0.99	0	0	1.54	0	0.73	0	0.76	0	0	0	0	0	0	0	0	0	0	0	0	0	0	0	0	1	0	0	0	0	0	0.47	0	0	0	0	0.86	0	0	0
Bacteria	Chlamydiae	0	0	0	0	0	0	0	0	0	0	0	0	0	0	0	0	0	0.52	0	0	0	0	0	0	0	0	0	0	0	0	0	0	0	0	0	0	0	0	0	0	0	0	0	0	0	0	0	0
Bacteria	Chloroflexi	0	0	0	0	0	0	0	0	0	0	0	0	0	0	0	0	0	0	0	0	0	0	0	0	0	0	0	0	0	0	0	0	0	0	0	0	0	0	0	0	0	0	0	0	0	0	0	0
Bacteria	Cyanobacteria	6.99	0	0	0	0	0	0	1.98	0	0	0	0.68	0	0	0	0	0.31	0	0	0	0	0	0	0	0	0	0	0	0	0.85	1	0	0	0	0	0	0	0	0	5.48	0	0	0	0	0	0	0	0
Bacteria	Firmicutes	0	0	0	0	0	0	7.92	0	0	7.31	0	0	0	0	1.91	0	1.52	0.91	0	0	0	3.74	2.58	0	0	0.89	0	0	0	0	0	0	1.87	0.66	1.38	0.4	0	0	0	0	0	0	0	0.62	0	0	0	0
Bacteria	Fusobacteria	0	0	0	0	0	0	2.26	0	0	0	0	0	0	0	0	0	1.57	0	0	0	0	0.76	0	0	0	0	0	0	0	0	0	0	0	0	0	0	0	0	0	0	0	0	0	0	0	0	0	0
Bacteria	Nitrospinae	0	0	0	0	0	0	0	0	0	0	0	0	0	0	0	0	0	0	0	0	0	0	0	0	0	0	0	0	0	0	0	0	0	0	0	0	0	0	0	0	0	0	0	0	0	0	0	0
Bacteria	Nitrospirae	0	0	0	0	0	0	0	0	0	0	0	0	0	0	0	0	0	0	0	0	0	0	0	0	0	0	0	0	0	0	0	0	0	0	0	0	0	0	0	0	0	0	0	0	0	0	0	0
Bacteria	Planctomycetes	0	0	0	0	0	0	0	0	0	0	0	0	0	0	0	0	0	0	0	0	0	0	0	0	0	0	0	0	0	0	0	0	0	0	0	0	0	0	0	0	0	0	0	0	0	0	0	0
Bacteria	Proteobacteria	0	2.48	1.7	3.42	0.42	0.83	22.62	2.66	0	5.48	1.95	1.01	2.4	0.98	7.87	0	2.61	2.69	0	1.32	0.55	6.58	5.39	1.98	0	8.37	2.43	1.95	4.34	2.01	0.47	0.45	2.56	0.49	5.03	7.7	1.85	1.58	3.13	0	0.89	0.31	0	1.53	0.87	0.52	0.67	1.6
Bacteria	Spirochaetes	0	0	0	0	0	0	0	0	0	0	0	0.71	0	0	0	0	0.99	0	0	0	0	0	0	0	0	0.99	0	0	0	0	0	0	0	0	0	0	0.78	0	0	0	0	0	0	0	0	0	0	0
Bacteria	Tenericutes	0	0	0	0	0	0	0	0	0	0	0	0	0	0	0	0	1.02	0	0	0	0	0	0	0	0	0	0	0	0	0	0	0	0	0	0	0	0	0	0	0	0	0	0	0	0	0	0	0
Bacteria	Verrucomicrobia	0	0	0	0	0	0	0	0	0	0	0	0	0	0	0	0	0	0	0	0	0	0	0	0	0	0	0	0	0	0	0	0	0	0	0	0	0	0	0	0	0	0	0	0	0	0	0	0
Eukaryota	Acantharea	0	0	0	0	0	0	0	0	0	0	0	0	0	0	0	0.46	0	0	0	0	0	0	0	0	0	0	0	0	0	0	0	0	0	0	0	0	0	0	0	0	0	0	0	0	0	0	0	0
Eukaryota	Acanthocephala	0	0	0	0	0	0	0	0	0	0	0	0	0	0	0	0	0	0	0	0	0	0	0	0	0	0	0	0	0	0	0	0	0	0	0	0	0	0	0	0	0	0	0	0	0	0	0	0
Eukaryota	Annelida	1.99	0	0	0	0	0	0	0	0.58	0	1.88	0	0	0	0.52	0	0	0	0	0	0	0.46	0	0	0	3.23	0	0	0	0	0	0	0	0	0	0	0	0	0	3.65	0	0.61	0	0	0	0	0.55	0
Eukaryota	Apicomplexa	0	0	0	0	0	0	0	0	0	0	0	0	0	0	0	0	0	0	0	0	0	0.62	0	0	0	0	0	0	0.47	0.48	0	0	0	0.37	0	0	0	0.61	0	0	0	0	0	0	0	0	0	0
Eukaryota	Arthropoda	52.21	0	0	0	1.03	0.88	0	0.94	0.94	0	62.67	0	0	0	1.69	0	0	5.13	0.65	0.88	0	2.65	5.89	2.84	0	1.78	0	2.47	0.43	1.78	58.67	0.67	0	0	3.59	1.08	1.74	1.41	0	0.61	0.35	0	0	0	0	0.33	1.14	0
Eukaryota	Ascomycota	0	0	0	0	0	0	0	0	0	0	0	0	0	0	1.6	0	0	0	0	0	0	0	0	0	0	0	0	0	0	0	0	0	0	0	0	0	0	0	0	0	0	0	0	0	0	0	0	0
Eukaryota	Bacillariophyta	1.69	0	0	0	0	0	0	5.25	0	0.48	0	1.61	0	0	0.9	0	1.98	0.88	0	0	0	0	0	1.53	0	0.99	1.17	1	0.61	0.45	0	0	0	0	0	0	0	0	0	0.81	0	0	0	1.43	0	0.3	0	0.92
Eukaryota	Basidiomycota	0	0	0	0	0	0	0	0	0	0.59	0	0	0	0	0	0	0	0	0	0	0	0	0	0	0	0	0	0	0	0	0	0	0	0	0	0	0	0	0	0	0	0	0.97	0	0	0	0	0.6
Eukaryota	Bolidophyceae	0	0	0	0	0	0	0	0	0	0	0	0	0	0	0	0	0	0	0	0	0	0	0	0	0	0	0	0	0	0	0	0	0	0	0	0	0	0	0	0	0	0	0	0	0	0	0	0
Eukaryota	Cercozoa	7.46	0	0	0	0	0	0	0	0	0	0	0	0	0	0	0	0	0	0	0	0	0	0	0	0	0	0	0	0	0	5.79	0	0	0	0	0	0	0	0	0	0	0	0	0	0	0	0	0
Eukaryota	Chordata	12397.5	13319.2	11384.1	174.89	126.87	411.1	2302.27	196.61	47.2	262.29	400.25	614.59	569.69	727.34	1227.98	54.33	267.42	6543.8	1569.18	504.08	9673.94	468.21	214.91	209.15	445.69	240.73	266.45	257.91	179.6	260.4	826.81	180.58	129.7	136.92	107.36	313.06	445.61	623.87	320.63	944.07	588.88	153.65	417.21	1528.33	1073.65	68.28	204.89	585.49
Eukaryota	Ciliophora	0	0	0	0	0.23	0.81	0	2.12	0	0	0.47	0.47	0	0	0	0	0	0	0	0.81	0	0	0	0	0	0	0	0	0	0	0	0.61	0.43	0	0	0	0	0	0	0	0	0	0	0	0	0	0	0
Eukaryota	Cnidaria	24.08	4.26	2.31	0	0.49	0	0	2.17	1	0.68	0.46	0.26	5799.57	6376.73	0	0.83	1.48	0.92	0.36	3.28	0	0.58	0	0	0.62	0.42	2.8	0	0	3.29	10.6	0	0	3.36	0.2	0	0	0	0	66.19	0	0	0	0.65	0	0	0	0
Eukaryota	Cryptophyceae	0	0	0	0	0	0	0	0	0	0	0	0	0	0	0	0	0	0	0	0	0	0	0	0	0	0	0	0	0	0	0	0	0	0	0	0	0	0	0	0	0	0	0	0	0	0	0	0
Eukaryota	Ctenophora	0	0	0	0	0	0	0	0	0	0	0	0	0	0	0	0	0	0	0	0	0	0	0	0	0	0	0	0	0	0	0.47	0	0	0	0	0	0	0	0	0	0	0	0	0	0	0	0	0
Eukaryota	Dinophyceae	1.27	0	1.68	0	0	1	0.42	1	0	0.57	0.51	0.58	74.28	63.5	0	1.2	1.23	3.65	0	0	0	0	0	0.39	0	0	0	0	0	0.58	0.49	0	0	0	0	0	0	0	0	20.05	0	0	0	0.57	0	0	0	0
Eukaryota	Echinodermata	0	0	0	0	0	0	0	0	0	0	0	0	0	0	0	0	0	0	0	0	0	0	0	0	0	0	0	0	0	0.85	0.64	0	0	0	0	0	0	0	0	0	0	0	0	0	0	0	0	0
Eukaryota	Endomyxa	2.51	0	0	0	0	0	0	0	0	0	0.44	0	0	0	0	0	0	0	0	0	0	0	0	0	0	0	0	0	0	0	0.77	0	0	0	0	0	0	0	0	0	0	0	0	0	0	0	0	0
Eukaryota	Euglenozoa	0	0	0	0	0	0.68	0	0	0	0	0.61	0	0	0	0	0	0.34	0	0	0	0	0	0	0	0	0	0	0	0	0	0.35	0	0	0	0	0	0	0	0	0	0	0.66	0	0	2.4	0	0	0
Eukaryota	Foraminifera	2.31	0	0	0.51	0	0	0	4.62	0	0.61	0	0	0	1.01	0	0	2.17	2.15	0	0	0	0	0	1.73	0	0	0.68	3.12	0	0	0.86	0	0	0	0	0	0	0	0.58	0.84	0	0	0	0	0	0	0	0
Eukaryota	Fornicata	0	0	0	0	0	0	0.3	0	0	0	0	0	0	0	0	0	0	0	0	0	0	0	0	0	0	0	0	0	0	0	0	0	0	0	0	0	0	0	0	0	0	0	0	0	0	0	0	0
Eukaryota	Haptista	0	0	0	0	0	0	0	0	0	0	0	0	0	0	0	0	0	0	0	0	0	0	0	0	0	0	0	0	0	0	0	0	0	0	0	0	0	0	0	0	0	0	0	0	0	0	0	0
Eukaryota	Heterolobosea	0	0	0	0	0	0	0	0	0	0	0	0	0	0	0	0	0	0	0	0	0	0	0	0	0	0	0	0	0	0	0	0	0	0	0	0	0	0	0	0	0	0	0	0	0	0	0	0
Eukaryota	Microsporidia	0	0	0	0	0	0	0	0	0.51	0	0	0	0	0	0	0	0	0	0	0	0	0	0	0	0	1.04	0	0	0	0	0	0.75	0	0	0	0	0	0	0	0	0	0	0	0	0	0	0	0
Eukaryota	Mollusca	2.95	0.88	0	0	0	3.29	0	0	0	0	2.48	0	0	0	0	0	1.56	0.36	0	0	0	0	0	0	0	0	0	0	0	0	4.2	0	0	0	0	0.81	0	0	0	1.39	0	0.41	0	0	0	0	0	0
Eukaryota	Nematoda	0	0	0	0	0	0.42	0	1.82	0	0	0	0	0	0	0	0	0	0	0	0	0.56	0	0	0	0	0	0	0	0	0	0	0	0	0	0	0	0	0	0.99	0	0	0	0	0	0	0	0	0
Eukaryota	Nemertea	0	0	0	0	0	0	0	1.03	0	0	0	0	0	0	0	0	0	0	0	0	0	0	0	0	0	0	0	0	0	0	0	0	0	0	0	0	0	0	0	0	0	0	0	0	0	0	0	0
Eukaryota	Parabasalia	0	0	0	0	0	0	0	0	0	0	0	0	0	0.64	0	0	0	0	0	0	0	0	0	0	0	0	0	0	0	0	0	0	0	0	0	0	0	0	0	0	0	0	0	0	0	0	0	0
Eukaryota	Phaeophyceae	0	0	0	0	0	0	0	1	0	0.55	0	2.74	0	0	0	0	0	0	0	0	0	0	0	0	0	0	0	0	0	0.99	0	0	0	0	0	0	0	0	0	0.61	0	0	0	0	0	0	0	0
Eukaryota	Phoronida	0	0	0	0	0	0	0	0	0	0	0	0	0	0	0	0	0	0	0	0	0	0	0	0	0	0	0	0	0	0	0	0	0	0	0	0	0	0	0	0	0	0	0	0	0	0	0	0
Eukaryota	Platyhelminthes	6.43	2.7	1.47	1.42	2.47	4.14	1	0	0.95	3.22	2.93	5.1	2.37	0	1.26	0.28	5.55	2.85	1.78	0.96	0.51	0	3.15	4.97	1.38	5.58	0.65	3.39	1.97	4.01	0	0	2.63	0	1.91	2.81	2.03	0	1.75	3.03	0.69	1.86	0	2.84	0	0	0.57	3.56
Eukaryota	Porifera	0	0.74	0.55	0	0	0	0	0	0	0	0	0	0	0	0	0	0	0	0	0	0	0	0	1	0	0	0	0	0	0	0.99	0	0	0	0	0	0	0	0	14.55	0	0.99	0	0	0.97	0	0	0
Eukaryota	Rhodophyta	4.11	0	0	0	0	0	0	0.69	0	0	0	4.71	0	0	0	0	0	0.64	0	0.56	0	0	0	0	0	0	0.58	0	0	0.62	0	0	0	0	0	0	0	0	0	12.71	0.9	0	0	0	0	0	0	0
Eukaryota	Sipuncula	0	0	0	0	0	0	0	0	0	0	0	0	0	0	0	0	0	0	0	0	0	0	0	0	0	0	0	0	0	0	0	0	0	0	0	0	0	0	0	0	0	0	0	0	0	0	0	0
Eukaryota	Streptophyta	0	0	0	0	0	0	0.42	0	0	1.83	0	0	0	0	0	0	0	0	0	0	0	0	0	0	0	0	0	0	0	0	0	0	0	0	0	0	0	0	0	0	0	0	0	0	0	0	0	0
Eukaryota	Xenacoelomorpha	0	0	0	0	0	0	0	0.34	0	0	0	0	0	0	0	0	0	0	0	0	0	0	0	0	0	0	0	0	0	0	0	0	0	0	0	0	0	0	0	0	0	0	0	0	0	0	0	0
[truncated: 92 more columns]
